# Supplementary material for: Diet Quality, Healthy Practices, and Psychosocial Functioning Across School Youth, Students, and Adults in Poland: A Cross-Sectional Online Survey
Source: Nutrients. 2026 Jun 21;18(12):2022. doi: 10.3390/nu18122022 (PMC13304536; doi:10.3390/nu18122022)
Supplement: Supplementary file 1 [file nutrients-18-02022-s001.zip]

Archive with 1 entries (1 files):
- nutrients-4350298-supplementary.pdf
